# Supplementary material for: Ningxiang Pig-Derived Microbiota Affects the Growth Performance, Gut Microbiota, and Serum Metabolome of Nursery Pigs
Source: Animals (Basel). 2024 Aug 23;14(17):2450. doi: 10.3390/ani14172450 (PMC11394380; doi:10.3390/ani14172450)
Supplement: Supplementary file 1 [file animals-14-02450-s001.zip]

Archive with 1 entries (1 files):
- animals-3122485-supplementary.pdf
